# Supplementary material for: Plant Phenology Supports the Multi-emergence Hypothesis for Ebola Spillover Events
Source: Ecohealth. 2017 Nov 13;15(3):497–508. doi: 10.1007/s10393-017-1288-z (PMC6245028; doi:10.1007/s10393-017-1288-z)
Supplement: Supplementary file 2 — Supplementary material 2 (XLSX 55 kb) [file 10393_2017_1288_MOESM2_ESM.xlsx]

## Sheet: YRMO
Months and Years for 1994-2002
SubsetOfData	Year	Month	CLDD_Makokou	EMNT_Makokou	EMXP_Makokou	EMXT_Makokou	MMNT_Makokou	MMXT_Makokou	MNTM_Makokou	TPCP_Makokou	All_Human_Start_Months	All_Animals_Start_Months	Sum_HumanAnimal_Start	Fruit Index Chimpanzee Primary Forest Yaamagiwa	Fruit Index Chimpanzee Secondary Forest Yaamagiwa	Fruit Index Gorilla Primary Forest Yaamagiwa	Fruit Index Gorilla Secondary Forest Yaamagiwa	Allophylus(Yamagiwa et al.){%}	Bridelia Bridelifolia (Yamagiwa et al.){%}	Cassipourea Ruwenzoriensis (Yamagiwa et al.){%}	Diospyros honleana (Yamagiwa et al.){%}	Ekebergia capensis (Yamagiwa et al.){%}	Ficus oreodryadum (Yamagiwa et al.){%}	Ficus thonningii (Yamagiwa et al.){%}	Maesa lanceolata(Yamagiwa et al.){%}	Myrianthus holstii (Yamagiwa et al.){%}	Newtonia buchananii (Yamagiwa et al.){%}	Psycchotria palustris (Yamagiwa et al.){%}	Rainfall(Yamagiwa et al.) {mm}	Syzygium parvifolium (Yamagiwa et al.){%}	%of trees with ripe fruit Kibale NP Uganda
YRMO	1993.52	Jan	186	194	51	322	196	294	245	51	0	0	0	2.21667	2.05833	6.10714	8.365														3.44913
YRMO	1993.6	Feb	698	188	51	330	200	307	253	51	0	0	0	2.03333	2.75333	6.26833	9.19833														2.25806
YRMO	1993.68	Mar	1276	180	269	348	198	319	258	1236	0	0	0	2.55	2.83571	5.41429	9.42429														1.33995
YRMO	1993.77	Apr	1143	186	381	335	202	313	259	1052	0	0	0	1.78571	2.56667	4.12857	8														1.43921
YRMO	1993.85	May	1278	177	1321	332	199	308	254	1988	0	0	0	1.78571	2.89714	4.47143	8.02857														1.48883
YRMO	1993.93	Jun	868	180	191	305	195	277	234	201	0	0	0	1.87143	2.63143	5.41429	7.92571														1.7866
YRMO	1994.02	Jul	771	165	5	300	184	262	224	5	0	0	0	1.95714	3.11833	7.78333	9.94143														1.91067
YRMO	1994.1	Aug	654	160	30	315	183	273	227	30	0	0	0	3.5	8.1	6	12														1.81141
YRMO	1994.18	Sept	890	176	579	324	195	295	247	2102	0	0	1	4	7	5.5	8.5														1.73697
YRMO	1994.27	Oct	543	182	1059	321	195	301	251	2050	0	0	0	2.5	7.1	5.5	10														2.03474
YRMO	1994.35	Nov	378	189	340	317	193	298	246	592	1	1	1	2.4	7.15	7.1	11														1.86104
YRMO	1994.43	Dec	332	190		310	204	289	249		1	0	1	2.9	5.9	7.1	10.5														2.41935
YRMO	1994.52	Jan	310	190	371	317	199	290	245	371	1	0	1		1.65	5.85	8.5														4.61538
YRMO	1994.6	Feb	259	189	30	320	197	301	248	40	0	0	0		2.12	4.11	10.7														6.94789
YRMO	1994.68	Mar	557	182	551	344	198	308	253	861	0	0	0		1	2.1	7.8														8.18859
YRMO	1994.77	Apr	643	190	330	370	200	328	263	773	0	0	0		1.3	2.9	6														8.51117
YRMO	1994.85	May	1141	175	150	343	200	320	259	541	0	0	0		4	9.3	8														7.04715
YRMO	1994.93	Jun	483	190	269	317	198	281	243	368	0	0	0		5.1	10	10														5.45906
YRMO	1995.02	Jul	555	169		302	184	269	223		0	0	0		7	9	10.4														3.3995
YRMO	1995.1	Aug	467	180	89	310	194	287	241	89	0	0	0		6.89	8.1	8.1														2.60546
YRMO	1995.18	Sept	218	182	180	302	192	285	238	180	0	0	0		6.8	7.9	7.9														1.91067
YRMO	1995.27	Oct	72	200		300	205	300	255		0	0	0		4.5	7.1	8.11														1.51365
YRMO	1995.35	Nov	67	192	201	305	196	305	250	401	0	0	0		4.49	7.6	8.4														1.88586
YRMO	1995.43	Dec	26	177	61	241	177	241	209	61	0	0	0		1.4	7.5	6.8														2.28288
YRMO	1995.52	Jan									1	1	2	2.4	1	8.7	7.09														3.25062
YRMO	1995.6	Feb									0	0	0	2.1	0.4	8	7.09														4.16873
YRMO	1995.68	Mar									0	0	0	2.45	1.9	8.5	10														5.28536
YRMO	1995.77	Apr									0	0	0	2.3	2	9.1	10.3														6.89826
YRMO	1995.85	May									0	0	0	1.4	1.93	7.8	10														7.39454
YRMO	1995.93	Jun				302		287			0	0	0	2.3	2.07	8.2	10.03														6.4268
YRMO	1996.02	Jul	230	168		300	187	262	221		1	0	1	2.3	2.11	19	22.4														5.33499
YRMO	1996.1	Aug	591	175		326	187	275	232		0	0	0	2.11667	7.09	5.27143	6.83333														3.87097
YRMO	1996.18	Sept	304	190	899	320	202	287	244	909	0	1	1	2.08571	4.11429	4.92857	6.07143														3.97022
YRMO	1996.27	Oct		205	889	315	207	313		968	0	0	0	1.6	3.55714	4.78571	5.99857														7.24566
YRMO	1996.35	Nov	526	190	279	312	200	289	249	541	0	0	0	1.95714	2.93429	5.41429	5.62														6.99752
YRMO	1996.43	Dec	496	184	249	300	197	280	238	279	0	0	0	2.05714	2.32857	5.45571	5.45571														6.72457
YRMO	1996.52	Jan	595	185		310	202	295	249		0	0	0																		5.75682
YRMO	1996.6	Feb	973	184		330	197	310	252		0	0	0																		2.00993
YRMO	1996.68	Mar	1217	199	871	331	211	312	264	1435	0	0	0																		2.33251
YRMO	1996.77	Apr	1112	185	439	345	204	304	257	1298	0	0	0																		2.82878
YRMO	1996.85	May	676	190	109	324	204	310	258	320	0	0	0																		2.00993
YRMO	1996.93	Jun	533	187	119	320	202	287	242	241	0	0	0																		2.134
YRMO	1997.02	Jul									0	0	0																		2.45658
YRMO	1997.1	Aug									0	0	0																		2.48139
YRMO	1997.18	Sept									0	0	0																		2.87841
YRMO	1997.27	Oct									0	0	0																		2.92804
YRMO	1997.35	Nov									0	0	0																		3.64764
YRMO	1997.43	Dec	77	190	119	330	203	330	260	119	0	0	0																		4.24318
YRMO	1997.52	Jan	216	182		310	203	298	255		0	0	0	2.21667	2.05833	4.7	8.365	0	0	0	0	0	0	0	0	0	0	0	0	0	6.52605
YRMO	1997.6	Feb	355	195		333	218	330	272		0	0	0	2.1	6.9	5.5	11	0	0	30	0	70	50	30	100	30	10	0	240	0	8.88337
YRMO	1997.68	Mar		220	51		225			51	0	0	0	2.3	6	3.1	14	80	20	60	0	70	40	20	90	40	20	0	220	0	8.88337
YRMO	1997.77	Apr	748	115	551	355	207	340	276	1081	0	0	0	1.6	5.1	3	11.1	0	10	30	0	50	30	30	60	20	10	10	120	0	8.63524
YRMO	1997.85	May		204			214				0	0	0	1.5	3.9	2.1	7.8	0	30	45	0	40	20	10	80	40	0	100	125	0	7.3201
YRMO	1997.93	Jun		198			208				0	0	0	1.4	1.9	3	7.6	0	30	0	0	60	10	0	70	40	0	100	50	0	4.66501
YRMO	1998.02	Jul		185			196			0	0	0	0	1.4		9.94143	8.1	0	20	10	0	50	20	10	80	30	0	90	25	10	3.47395
YRMO	1998.1	Aug		176			194				0	0	0	2.11667	4.31143	1	6.83333	0	0	0	0	0	0	0	0	0	0	0	25	0	2.18362
YRMO	1998.18	Sept		188	460		205			1430	0	0	0	0.4	4	1.7	4	0	0	0	0	0	30	0	0	0	0	0	225	0	0.918114
YRMO	1998.27	Oct		195	640		206			640	0	0	0	0.4	4	4	4.04	0	0	0	0	0	0	0	0	0	0	0	300	0	1.33995
YRMO	1998.35	Nov		190	541		198			1293	0	0	0	2	1.8	3.9	1.8	0	0	0	0	0	0	0	0	0	0	0	80	0	1.53846
YRMO	1998.43	Dec		188	300		199			788	0	0	0	2	0.7	3.99	0.73	0	0	0	0	0	0	0	0	0	0	0	140	0	2.03474
YRMO	1998.51	Jan		185			196				0	0	0	2.5	2	3.3	10	0	0	0	0	10	0	0	0	0	0	0	150	10	2.77916
YRMO	1998.6	Feb		175			194				0	0	0	2.6	2.1	4.1	6.7	30	0	0	0	10	10	10	0	0	10	0	25	0	3.17618
YRMO	1998.68	Mar		181			199				0	0	0	2.6	2.05	4	5.2	60	0	0	10	0	10	10	0	0	10	0	250	50	2.63027
YRMO	1998.76	Apr		182			196				0	0	0	1.8	1.7	2.6	4.6	0	0	0	0	0	0	10	0	0	10	0	160	10	2.45658
YRMO	1998.85	May		190			197				0	0	0	1.8	1.75	2.5	5.4	0	0	0	0	0	0	10	0	0	10	0	50	10	1.9603
YRMO	1998.93	Jun		175			201				0	0	0	2	2	3	6.05	0	10	0	0	0	10	0	50	0	10	0	10	10	1.98511
YRMO	1999.01	Jul		168			187				0	0	0	1.8	2	3.4	6	0	0	0	0	0	30	0	50	0	10	0	0	0	3.12655
YRMO	1999.1	Aug	62	180		310	194	310	245		0	0	0	2.4	3	7.5	6.7	0	0	0	0	0	40	0	60	0	60	0	125	0	4.16873
YRMO	1999.18	Sept		170	0		194				0	0	0	2.4	1.7	5.8	4.5	0	0	0	0	0	0	0	50	0	50	0	75	0	5.16129
YRMO	1999.26	Oct		185	4074		197			5865	0	0	0	1.8	1.7	5.6	4.3	0	0	0	0	0	10	10	60	0	50	10	75	0	5.13648
YRMO	1999.35	Nov		183	371		193			752	0	0	0	1.9	1	5.9	6.7	0	0	0	0	0	0	0	50	0	50	0	275	20	6.94789
YRMO	1999.43	Dec		183	231		202			327	0	0	0	1.9	1.4	6.6	8	0	0	0	0	0	10	10	0	20	20	10	150	30	8.63524
YRMO	1999.51	Jan		180	919		192			2186	0	0	0	2.1	1.6	6.8	8	0	0	0	0	0	10	0	0	10	60	0	225	20	8.70968
YRMO	1999.6	Feb		182	41		194			41	0	0	0	1.9	2	5	9.8	0	0	0	0	80	20	10	30	20	20	0	100	10	9.05707
YRMO	1999.68	Mar		184	231		199			462	0	0	0	1.8	1.9	5.9	10.07	60	0	0	0	90	10	0	50	40	40	0	125	20	8.08933
YRMO	1999.76	Apr									0	0	0	1.8	1.9	5.3	10	30	0	0	0	90	10	0	60	40	20	0	75	10	7.19603
YRMO	1999.85	May		190	340		202			649	0	0	0	1.7	2	3.5	9.7	0	0	40	0	90	0	0	40	40	30	0	100	0	7.99007
YRMO	1999.93	Jun		172	861		200			2254	0	0	0	1.7	2.05	4	8	0	0	40	0	90	0	0	50	40	40	0	10	0	8.26303
YRMO	2000.01	Jul		167			184				0	0	0	1.8	2.1	5.1	10	0	0	60	0	90	0	10	40	40	50	0	0	0	7.74194
YRMO	2000.1	Aug		170			187				1	0	1	1.7	1.9	5.2	4	0	0	20	0	20	0	0	0	40	40	10	25	0	6.72457
YRMO	2000.18	Sept		182	10		199			10	0	0	0	1.4	1.8	4.2	4.4	0	20	60	0	0	0	10	0	0	0	30	125	0	6.50124
YRMO	2000.26	Oct		184	759		204			2079	0	0	0	1.4	2	1.9	4.54	0	10	0	0	0	20	10	0	0	0	30	200	10	5.58313
YRMO	2000.35	Nov		180	371		197			782	0	0	0	1.6	2	3.7	4.4	0	0	0	0	0	0	10	0	0	10	20	225	0	4.83871
YRMO	2000.43	Dec		190	500		202			888	0	0	0	1.5	1.7	3.7	5	10		0	0	60	0	10	0	0	10	0	300	0	4.04467
YRMO	2000.51	Jan		184	30		197			50	0	0	0	2	2.1	4.5	10	0	0	0	0	80	10	10	0	0	10	0	175	0	2.90323
YRMO	2000.6	Feb		190	399		202			1050	0	0	0		2.75333		9.19833	0	0	0	0	0	0	0	0	0	0	0	125	0	3.94541
YRMO	2000.68	Mar		180	671		201			1802	0	0	0	4.8	4	5	12	20	0	0	20	70	0	20	0	0	0	0	250	0	4.83871
YRMO	2000.76	Apr		185	640		198			2390	0	0	0	1.2	2.56667	4	8	0	0	50	0	0	0	0	0	0	0	0	200	0	7.71712
YRMO	2000.85	May		189	599		205			1111	0	0	0	1.4	5	4.8	11	0	0	30	0	70	20	0	0	0	0	0	300	0	8.11414
YRMO	2000.93	Jun		174	290		192			290	0	0	0	1.3	4.3	8.5	10	0	20	10	0	60	0	0	60	0	0	60	25	0	8.18859
YRMO	2001.01	Jul		165	51		186			51	0	0	0	1.2	4.2	9.1	8.8	0	60	0	0	50	0	10	80	10	0	40	50	0	8.2134
YRMO	2001.1	Aug		170			184				0	0	0	0.9	3	8.3	7.7	0	30	0	0	30	0	20	80	10	0	60	25	0	7.29529
YRMO	2001.18	Sept		165	351		190			392	0	0	0	1	4.5	8.2	8	0	10	0	0	0	0	10	80	10	10	30	300	0	7.59305
YRMO	2001.26	Oct		185	511		197			1699	2	2	4	0.9	4	8.1	6	0	0	0	0	0	20	30	70	0	10	10	200	10	6.57568
YRMO	2001.35	Nov		188	231		198			802	1	1	2	1.1	3	8.3	5	0	0	0	0	0	30	10	20	0	40	40	150	10	7.19603
YRMO	2001.43	Dec		190	119		200			200	4	4	8	1.5	3.2	8	5.12	0	0	0	0	0	20	10	10	0	100	0	300	0	5.80645
YRMO	2001.51	Jan		185	99		197			99	1	2	3	2.3	4	8.9	6.6	0	0	0	0	0	30	20	0	0	90	0	200	10	5.11166
YRMO	2001.6	Feb		182	79		204			79	0	0	0	2.3	3	10.9	9.9	0	0	0	0	40	40	10	0	20	10	0	75	0	5.33499
YRMO	2001.68	Mar		185	559		202			767	0	0	0	2	3	9.3	6.9	20	0	0	0	40	20	10	0	20	10	0	200	0	4.59057
YRMO	2001.76	Apr	205	190	239	340	203	309	251	559	0	0	0	1.4	3.4	2	6	0	0	0	0	30	10	10	0	20	20	0	225	0	5.55831
YRMO	2001.85	May	1561	198	399	340	210	312	261	460	1	2	3	1.7	1.7	1.3	4.3	0	0	0	0	0	0	10	50	40	0	0	100	0	6.47643
YRMO	2001.93	Jun	1165	185	10	331	203	287	248	10	0	0	0	1.2	1	1.2	3.8	0	10	0	0	0	0	0	50	80	0	30	5	0	8.06452
YRMO	2002.01	Jul	935	190		310	201	274	238		0	0	0	1.1	1.3	1.1	3.89	0	10	0	0	10	0	0	60	40	0	40	0	0	8.63524
YRMO	2002.1	Aug	787	182	51	308	199	285	244	61	0	0	0	0.9	0.2	0.8	2.5	0	0	0	0	10	0	0	40	40	0	70	10	10	8.90819
YRMO	2002.18	Sept	1401	186	269	328	202	292	250	538	0	0	0	1.9	3	1.2	5.2	0	0	0	0	0	0	0	30	30	0	70	100	10	8.68486
YRMO	2002.26	Oct	1093	190	221	326	204	294	251	924	0	0	0	2.2	1.6	1.3	5	0	0	0	0	0	10	10	0	0	0	0	225	0
YRMO	2002.35	Nov	1282	182	320	323	200	294	250	711	0	0	0	2.3	1.1	1.4	2.04	0	0	0	0	0	10	10	0	0	0	0	175	10
YRMO	2002.43	Dec	1259	188	239	317	204	293	249	526	2	2	4	2.2	2	1.3	2.04	0	0	0	0	5	0	20	0	0	0	0		10

## Sheet: SUMAVGMO
Sums or Averages per month, over all years
SubsetOfData	Year	Month	Monthly inner-annual linear trends of rainfall	Monthly inner-annual linear trends of rainfall	Avg_Mo Rainfall Central Africa {mm}	Avg_Mo Temp Central Africa {cels}	Estimated inter-annual trends of rainfall	CLDD_Makokou	EMNT_Makokou	EMXP_Makokou	EMXT_Makokou	MMNT_Makokou	MMXT_Makokou	MNTM_Makokou	TPCP_Makokou	SUMAVGMO_ClimatePC1	SUMAVGMO_ClimatePC2	SUMAVGMO_CLimatePC3	All_Human_Start_Months	All_Human_Duration_Months	All_Animals_Start_Months	All_Animals_Duration_Months	Sum_HumanAnimal_DurationMonth	Sum_HumanAnimal_Start	Fruit Index Chimpanzee Primary Forest Yaamagiwa	Fruit Index Chimpanzee Secondary Forest Yaamagiwa	Fruit Index Gorilla Primary Forest Yaamagiwa	Fruit Index Gorilla Secondary Forest Yaamagiwa	Allophylus(Yamagiwa et al.){%}	Bridelia Bridelifolia (Yamagiwa et al.){%}	Cassipourea Ruwenzoriensis (Yamagiwa et al.){%}	Diospyros honleana (Yamagiwa et al.){%}	Ekebergia capensis (Yamagiwa et al.){%}	Ficus oreodryadum (Yamagiwa et al.){%}	Ficus thonningii (Yamagiwa et al.){%}	Maesa lanceolata(Yamagiwa et al.){%}	Myrianthus holstii (Yamagiwa et al.){%}	Newtonia buchananii (Yamagiwa et al.){%}	Psycchotria palustris (Yamagiwa et al.){%}	Rainfall(Yamagiwa et al.) {mm}	Syzygium parvifolium (Yamagiwa et al.){%}	Community bearing fruit (Fig. 2C)	Counts of # of species w/ peak fruiting times by month(Fig. 4B)	%of trees with ripe fruit Kibale NP Uganda	Proportion of trees flowering at Goualougo RC 1986_2012	Proportion of trees flowring in Lope Gabon 1986 2012	Proportion of trees flowering at Okapi DRC 1986_2012	Proportion of trees with ripe fruit Goualougo RC 1986_2012	Proportion of trees with ripe fruit in Lope Gabon 1986_2012
SUMAVGMO	All Years	apr_AVG	-0.8	1.2	95	26.9	-0.6	1447.02	183.804	614.962	337.646	202.455	309	255.583	1874.69	0.4732	1.35976	0.76407	1	6	0	0	5	1	1.69796	2.56667	4.12857	8	6	2	16	0	34	10	10	24	16	12	2	156	4			4.81596	0.108098	0.141358	0.0748031	0.0524901	0.101801
SUMAVGMO	All Years	aug_AVG	0.4	-2	228.1	23.8	-0.1	807.13	166.196	206.025	300.915	186.571	267.681	226.319	312.65	-0.95947	0.08792	-1.43965	3	8	0	0	8	3	1.94762	4.31143	5.27143	6.83333	0	6	4	0	12	8	4	36	18	20	28	42	2			3.5083	0.104555	0.142967	0.0811024	0.04441	0.0927014
SUMAVGMO	All Years	dec_AVG	-0.5	-0.1	8.4	23.8	0.4	1195.37	180.764	414.64	315.652	197.091	289.978	242.87	947.58	-0.46331	-1.01092	0.85407	8	11	6	2	11	14	2.00816	2.32857	5.45571	5.45571	2	0	0	-0.240303	13	6	10	2.05714	4	26	2	222.5	10	0.37	4	4.19562	0.120844	0.131788	0.174016	0.0482608	0.0932701
SUMAVGMO	All Years	feb_AVG	2.5	0.5	13.8	26.1	0.2	1305.47	180.596	383.872	333.372	199.519	302.488	250.581	912.128	-0.39755	0.43373	1.26154	0	7	0	0	7	0	2.17222	2.75333	6.26833	9.19833	6	0	6	0	40	24	12	26	14	10	0	113	2	0.23	3	4.81596	0.0901707	0.123364	0.17874	0.0843807	0.0841706
SUMAVGMO	All Years	jan_AVG	-2.5	0.3	7.5	24.3	0.38	1035.96	183.382	379.958	322.833	200.147	297.583	248.208	650.875	-0.82497	-0.94455	1.49828	3	9	4	3	9	7	2.24762	2.05833	6.10714	8.365	0	0	0	0	18	10	6	0	2	32	0	150	8	0.3	2	4.79322	0.0652388	0.118586	0.0968504	0.105476	0.0790521
SUMAVGMO	All Years	jul_AVG	-0.4	-1.4	204.9	23.8	-0.2	800.622	161.309	74.9189	294.867	184.327	260	220.867	96.2105	-1.63317	0.16492	-1.23277	1	8	0	0	7	1	1.65102	3.11833	8.0531	9.94143	0	18	14	0	40	10	6	62	24	12	34	15	2	0.23	2	4.54301	0.0371811	0.101026	0.0574803	0.083697	0.042654
SUMAVGMO	All Years	june_AVG	-4.8	-1.3	164.2	24.8	-0.2	1114.39	172.296	287.229	309.543	195	276.283	233.864	522.542	-0.78976	0.12958	-0.47631	4	8	2	2	8	6	1.68163	2.63143	5.41429	7.92571	0	14	10	0	42	4	0	56	32	10	38	20	2	0.25	5	4.20596	0.0190318	0.0724949	0.0244094	0.0994738	0.0398104
SUMAVGMO	All Years	mar_AVG	2.8	0.2	57.1	27	-0.5	1554.28	183.6	611.64	335.622	201.655	308.444	253.605	1751.8	0.6625	1.55199	0.47342	1	7	1	1	7	2	2.64286	2.83571	5.41429	9.42429	48	4	12	6	54	16	12	28	20	16	0	209	14	0.18	0	3.508	0.0134039	0.0667945	0.0102362	0.0604578	0.0551659
SUMAVGMO	All Years	may_AVG	-0.2	-1.5	143.2	26	-0.4	1523.93	184.929	539.176	330.696	202	300.087	250.174	1574.73	0.87969	1.09871	-0.402	5	8	3	2	8	8	1.61224	2.89714	4.47143	8.02857	0	6	23	0	40	8	6	34	24	8	20	135	2	0.2	0	3.2888	0.0380363	0.0967349	0.0141732	0.0537159	0.106919
SUMAVGMO	All Years	nov_AVG	-0.28	-0.2	37	24.4	0.7	1210.76	183.821	598.63	321.391	196.875	292.804	244.543	2018.11	0.59541	-1.36609	0.41133	4	10	4	3	11	7	1.89388	2.93429	5.41429	5.62	0	0	0	0	0	8	6	14	0	20	12	181	8	0.41	6	3.16998	0.0751903	0.173208	0.0212598	0.0668482	0.135355
SUMAVGMO	All Years	oct_AVG	-0.4	-0.5	163.9	24.4	0.6	1355.64	178.661	901.208	318.413	198.375	293.217	245.045	2692.6	1.9086	-1.18982	-0.92988	2	9	2	2	10	4	1.54286	3.55714	4.78571	5.99857	0	2	0	0	0	12	12	26	0	12	10	200	4	0.4	9	3.55666	0.0492127	0.215008	0.019685	0.0539137	0.123981
SUMAVGMO	All Years	sept_AVG	0.5	-1.3	214.9	24	0.3	1213.69	178.123	455.66	320.086	196.729	290.688	242.878	1213.99	0.54883	-0.31523	-0.7821	32	91	22	15	91	53	1.91801	2.9084	5.52584	7.70827	5.63636	4.72727	7.72727	0.523609	26.6364	10.5455	7.63636	28.0052	14	16.1818	13.2727	131.227	5.27273	0.32	5	3.62179	0.0628933	0.17189	0.0346457	0.0639619	0.0983886
[truncated: 7 more columns]

## Sheet: SUMAVGYR
Sums or Averages over all months, per year
SubsetOfData	Year	Month	Avg normalized departure Apr-Oct rainfall departure	Monthly inner-annual linear trends of rainfall (Chart C)	Monthly inner-annual linear trends of rainfall (Chart D)	Avg_Mo Rainfall Central Africa {mm}	Avg_Mo Temp Central Africa {cels}	Estimated inter-annual trends of rainfall (??)	10 year avg rainfall Kibale Uganda	Avg monthly min temp C Kibale Uganda	Avg monthly max temp [C] Kibale Uganda	DT90 Makokou GB	DP01 Makokou GB	DP05 Makokou GB	DP10 Makokou GB	CLDD_Makokou	EMNT_Makokou	EMXP_Makokou	EMXT_Makokou	MMNT_Makokou	MMXT_Makokou	MNTM_Makokou	TPCP_Makokou	Spillover Y/N	All_Human_Start_Months	All_Human_Duration_Months	All_Animals_Start_Months	All_Animals_Duration_Months	Sum_HumanAnimal_DurationMonth	Sum_HumanAnimal_Start	Fruit Index Chimpanzee Secondary Forest Yaamagiwa	Fruit Index Gorilla Primary Forest Yaamagiwa	Fruit Index Gorilla Secondary Forest Yaamagiwa	Allophylus(Yamagiwa et al.){%}	Bridelia Bridelifolia (Yamagiwa et al.){%}	Cassipourea Ruwenzoriensis (Yamagiwa et al.){%}	Diospyros honleana (Yamagiwa et al.){%}	Ekebergia capensis (Yamagiwa et al.){%}	Ficus oreodryadum (Yamagiwa et al.){%}	Ficus thonningii (Yamagiwa et al.){%}	Maesa lanceolata(Yamagiwa et al.){%}	Myrianthus holstii (Yamagiwa et al.){%}	Newtonia buchananii (Yamagiwa et al.){%}	Psycchotria palustris (Yamagiwa et al.){%}	Rainfall(Yamagiwa et al.) {mm}	Syzygium parvifolium (Yamagiwa et al.){%}	%of trees with ripe fruit Kibale NP Uganda	Proportion of population fruiting in Kibale NP Uganda	IC1 NDVI anomaly (AUG-Nov)
SUMAVGYR	1970	_AVG	-0.3						1582.88			17	102	52	26	1644.09	173.818	375.636	314.455	190.545	284.091	237.091	1547.91	0	0	0	0	0	0	0																		33.8664
SUMAVGYR	1971	_AVG	0.5						1579.9			8	92	42	19	1557.55	166.727	407.545	313.727	184.636	284.182	234.455	1325.55	0	0	0	0	0	0	0																		23.3231
SUMAVGYR	1972	_AVG	-0.9						1535.24			13	97	51	22	1683.27	170.091	436.545	317	191.909	284.455	238.455	1540.82	0	0	0	0	0	0	0																		20.4335
SUMAVGYR	1973	_AVG	-0.6						1567.99			28	83	42	15	1732.27	170.818	400.182	319.273	191.091	289.545	240	1354.27	0	0	0	0	0	0	0																		31.9898
SUMAVGYR	1974	_AVG	-0.3						1538.21							1558.33	161.25	421.833	321.167	182.25	286.333	234.25	1238.58	0	0	0	0	0	0	0																		30.124
SUMAVGYR	1975	_AVG	0.2						1527.79			23	86	40	17	1577.08	162.5	322.25	328.917	181.667	288.417	234.917	1267.75	0	0	0	0	0	0	0																		25.7384
SUMAVGYR	1976	_AVG	-0.1						1562.03	15.8422	22.6741	9	88	39	22	1382.42	165.583	389.273	313.75	183.833	282.25	233	1387.36	1	1	8	0	0	8	1																		31.1589
SUMAVGYR	1977	_AVG	-1						1557.57	16.1598	22.5312	16	95	33	17	1802.5	177.583	404.25	324.5	196.75	287.917	242.417	1303.5	1	1	1	0	0	1	1																		36.7103
SUMAVGYR	1978	_AVG	0						1578.41	16.1833	22.6189	23	94	38	19	1727.5	173.5	362	318.5	193.417	286.417	239.75	1244.92	0	0	0	0	0	0	0																		33.1423
SUMAVGYR	1979	_AVG	-0.3						1600.74	16.4519	23.1679	43	80	37	12	1882.42	181	322.25	332.833	196.75	293.25	244.917	1071.42	1	1	4	0	0	4	1																		25.1918
SUMAVGYR	1980	_AVG	-0.33						1621.59	16.8922	23.6307	33	98	45	24	1820.5	172.583	500	323.083	195.833	289.5	242.75	1576.5	0	0	0	0	0	0	0																		23.9273
SUMAVGYR	1981	_AVG	-0.6						1623.08	16.597	23.4589	10	44	23	12	636	175	334.667	313.333	194.083	287.667	242.167	738.667	0	0	0	0	0	0	0																		20.1873
SUMAVGYR	1982	_AVG	-0.7						1623.08	16.8411	23.5753	4	22	17	13	137.8	171.818	1213.44	302.636	193	283.818	238.4	1685.56	0	0	0	0	0	0	0																		17.9813	0.251882
SUMAVGYR	1983	_AVG	-1.35						1651.36	17.1833	24.1246	25	46	37	26	869.25	178	1684.7	325.5	196.583	293.75	246.25	3435.2	0	0	0	0	0	0	0																		24.9445	-1.19111
SUMAVGYR	1984	_AVG	-1.35						1581.39	15.9323	22.9718	12	37	32	25	462.545	178.917	1009.42	315.182	196.083	298.455	246.727	2810.5	0	0	0	0	0	0	0																		20.9497	-2.54428
SUMAVGYR	1985	_AVG	-0.6						1590.32	15.098	21.9923	20	49	49	39	546.083	184.417	1269.17	319.833	197.75	297.583	248.083	3478.42	0	0	0	0	0	0	0																		14.1009	-0.184833
SUMAVGYR	1986	_AVG	-0.7						1603.72	15.1215	21.0704	42	57	46	33	881.167	160.083	1730.91	325.25	194.167	297.583	246	4316.73	0	0	0	0	0	0	0																		12.3318	0.317856
SUMAVGYR	1987	_AVG	-0.9						1603.72	16.0274	22.1965	26	42	26	17	762.833	179.667	662	330.833	200.917	299	251	1514.09	0	0	0	0	0	0	0																		12.9356	-0.197383
SUMAVGYR	1988	_AVG	0.1						1621.59	15.7078	22.9188	19	35	20	5	600.833	174.25	225.091	322.333	198.083	299.083	248	525.364	0	0	0	0	0	0	0																		5.61294	1.2042
SUMAVGYR	1989	_AVG	-0.2						1620.1	15.6578	22.1989	13	17	9	7	687.119	175.889	1096.88	323.155	197.264	297.576	247.677	2680.05	0	0	0	0	0	0	0																		8.94201	0.179814
SUMAVGYR	1990	_AVG	-0.7						1615.63	17.0048	25.4885	16	17	9	3	354.273	173.818	237.286	320	194.182	295.636	244.727	394.714	1	0	0	0	0	0	0																		9.54778	-0.934206
SUMAVGYR	1991	_AVG	-0.4						1639.45	17.1264	24.9128	1	1	1	1									0	0	0	0	0	0	0																	1.2046	12.1895	-0.640373
SUMAVGYR	1992	_AVG	-0.6						1652.85	17.5176	25.6062	14	23	13	8	549.455	171.636	294.333	327	192.273	290.909	242.455	578.556	1	0	0	1	1	1	1																	1.09595	10.1265	0.312119
SUMAVGYR	1993	_AVG	-0.65						1670.72	15.5557	25.521	23	26	19	13	538	177.091	337.25	323.091	193.455	295.364	243.636	827	0	0	0	0	0	0	0																	2.21912	12.3597	0.51488
SUMAVGYR	1994	_AVG	0.3						1675.19	13.8391	25.0893	27	45	25	10	751.417	180.583	388.818	321.583	195.333	294.667	245.583	850.727	1	2	2	1	2	3	3	4.50925	5.89895	9.40694														2.25558	11.0694	2.42488
SUMAVGYR	1995	_AVG	-0.35						1707.94	14.2549	25.725	17	24	12	4	399.833	184.667	223.2	314.25	195	292.917	243.917	368.5	1	1	7	0	0	7	1	3.85417	6.78833	8.3925														4.40736	11.6956	0.413589
SUMAVGYR	1996	_AVG	-1.65						1760.05	14.3518	25.0917	1	9	5	3	429.4	185.333	579	310.714	196.667	284.714	236.8	674.25	1	2	10	2	1	11	4	2.61952	7.92964	8.90742														3.91853	21.4069	0.347257
SUMAVGYR	1997	_AVG	-0.63						1792.8	14.5226	25.7561	17	21	7	3	740.429	188.571	331.4	327.143	203.286	306.857	254.571	682.6	0	0	0	0	0	0	0																	4.26799	18.8367	-0.825565
SUMAVGYR	1998	_AVG	0.2						1773.45	15.0116	25.4112	13	32	11	7	439.667	186.333	423.833	332.667	206.083	322.667	267.667	754.714	0	0	0	0	0	0	0	3.69725	3.82762	7.11403	6.66667	9.16667	14.5833	0	28.3333	16.6667	8.33333	40	16.6667	3.33333	25	129.167	0.833333	5.2957	22.6968	0.00627465
SUMAVGYR	1999	_AVG	0.7						1742.18	14.1529	25.7874		13	10	5		179.273	1169		195.818			2314.67	0	0	0	0	0	0	0	1.86667	4.525	6.17917	7.5	0.833333	0	0.833333	1.66667	10	5	26.6667	1.66667	24.1667	1.66667	112.083	11.6667	2.20637	30.3305	1.61707
SUMAVGYR	2000	_AVG	-0.3						1739.21	14.0539	26.2213		29	21	16		181.6	478.4		197.4			1118.4	1	1	5	0	0	5	1	1.9125	4.525	7.32583	8.33333	2.72727	18.3333	0	50.8333	5.83333	5	22.5	22.5	26.6667	7.5	125.833	5.83333	6.87345	29.9122	-0.0356759
SUMAVGYR	2001	_AVG	-0.55							13.9794	25.9917		49	24	15		180.417	353.818		195.833			894.273	1	7	3	7	3	3	14	3.55167	6.98182	8.40153	1.66667	10	7.5	1.66667	30	8.33333	10	33.3333	2.5	14.1667	20	175	1.66667	5.92845	25.695	0.198458
SUMAVGYR	2002	_AVG	-0.8									20	34	13	4	1076.44	187.091	238.6	324.778	202.909	293.333	249.111	463.5	1	3	5	6	3	6	10	2.10833	3.39167	4.8475	1.66667	1.66667	0	0	11.25	10	8.33333	19.1667	24.1667	10.8333	17.5	119.545	4.16667			-0.855324
SUMAVGYR	2003	_AVG	0.45									46	31	15	8	1311.42	183.333	344.667	330.333	204.583	301.667	255	556	1	1	6	4	4	6	5
SUMAVGYR	2004	_AVG										43	22	9	3	945.091	179.364	178.1	322.333	203.818	300.417	253.545	287.4	1	1	2	0	0	2	1
SUMAVGYR	2005	_AVG	0.2									15	33	11	5	381.727	193.083	203.636	320.083	203.25	300.667	249.364	428.727	1	0	0	0	2	2	2
SUMAVGYR	2006	_AVG	-0.2									88	21	14	5	1021.67	184	285.083	344.167	204	308.417	257.5	378.75	0	0	0	0	0	0	0
SUMAVGYR	2007	_AVG	-0.4																					1	2	9	0	0	9	2
SUMAVGYR	2008	_AVG	-0.2									1					196.556			207.444				1	1	2	0	0	2	1
SUMAVGYR	2009	_AVG	-0.1									1	3	3	2		195.917			206.667				0	0	2	0	0	2	0
SUMAVGYR	2010	_AVG	0.8										1	0	0									0	0	0	0	0	0	0
SUMAVGYR	2011	_AVG	-0.5										12	8	1		186.545	185.857		207.727			281.857	1	1	1	0	0	1	1
SUMAVGYR	2012	_AVG	0.9									0	20	9	4		196.583	195.364		209.167			303.273	1	3	6	0	0	6	3
SUMAVGYR	2013	_AVG	0.9										13	3	0		192.917	104.667		208.5			141.778	0	0	1	0	1	0	0
SUMAVGYR	2014	_AVG	0.9										11	5	2		189.333	484.833		207.25			626.5	1	3	10	0	0	5	3
SUMAVGYR	2015	_AVG	0.9									0	9	8	1									0	0	12	0	0	12	0
SUMAVGYR	2016	_AVG																						0	0	3	0	0	3	0
SUMAVGYR	2017	_AVG																						1	1	1	0	0	0	1
[truncated: 2 more columns]
